# Supplementary material for: A Comparative Characterization and Expression Profiling Analysis of Fructokinase and Fructokinase-like Genes: Exploring Their Roles in Cucumber Development and Chlorophyll Biosynthesis
Source: Int J Mol Sci. 2022 Nov 17;23(22):14260. doi: 10.3390/ijms232214260 (PMC9698557; doi:10.3390/ijms232214260)
Supplement: Supplementary file 1 [file ijms-23-14260-s001.zip]

Archive with 5 entries (5 files):
- Table S1.xlsx
- Table S2.pdf
- Table S3.pdf
- Table S4.xlsx
- Figure S1.pdf
