# Supplementary material for: A Comparative Characterization and Expression Profiling Analysis of Fructokinase and Fructokinase-like Genes: Exploring Their Roles in Cucumber Development and Chlorophyll Biosynthesis
Source: Int J Mol Sci. 2022 Nov 17;23(22):14260. doi: 10.3390/ijms232214260 (PMC9698557; doi:10.3390/ijms232214260)
Supplement: Supplementary file 1 [file ijms-23-14260-s001.zip › Table S1.xlsx]

## Sheet: Sheet1
Table S1. Information of FRKs and FLNs from cucumber and other plant species
Species		Gene name	Gene ID
Dicotyledonous	Cucumis sativus L.	CsFRK1	CsaV3_3G021590
		CsFRK2	CsaV3_5G005580
		CsFRK3	CsaV3_6G006740
		CsFLN1	CsaV3_3G034260
		CsFLN2	CsaV3_4G031430
	Arabidopsis thaliana	AtFRK1	AT5G51830
		AtFRK2	AT2G31390
		AtFRK3	AT1G66430
		AtFRK4	AT4G10260
		AtFRK5	AT1G06020
		AtFRK6	AT1G06030
		AtFRK7	AT3G59480
		AtFLN1	AT3G54090
		AtFLN2	AT1G69200
	Solanum lycopersicum	SlFRK1	NM_001246964
		SlFRK2	NM_001246959
		SlFRK3	NM_001247467
		SlFRK4	NM_001247277
		SlFLN1	XM_004246314
		SlFLN2	XM_004238987
	Beta vulgaris	BvFRK	U37838
	Solanum tuberosum	StFRK	Z12823
Monocotyledonous	Zea mays	ZmFRK1	NM_001111740.1
		ZmFRK2	NM_001111741
		ZmFLN1	NM_00136698
		ZmFLN2	XP_008665080
	Oryza sativa	OsFRK1	NM_001396870
		OsFRK2	AB110164
		OsFLN1	AK287663
		OsFLN2	XM_026023654
