# Supplementary material for: A Comparative Characterization and Expression Profiling Analysis of Fructokinase and Fructokinase-like Genes: Exploring Their Roles in Cucumber Development and Chlorophyll Biosynthesis
Source: Int J Mol Sci. 2022 Nov 17;23(22):14260. doi: 10.3390/ijms232214260 (PMC9698557; doi:10.3390/ijms232214260)
Supplement: Supplementary file 1 [file ijms-23-14260-s001.zip › Table S4.xlsx]

## Sheet: Sheet1
Table S4 List of specific RT-qPCR primers in this study.
Gene name	Forward primer (5'-3')	Reverse primer (5'-3')
CsFRK1	GTGTAGTTTCCAAGTCCCAGTTG	TTTGAATGCAGGTGCCTCA
CsFRK2	AAGGCTTGGTGGCTCCTC	GCACTTGGATGGCGAAAG
CsFRK3	GCGCCGATATGCTTCTGA	CAGGGCTCCACGATCAAAC
CsFLN1	CTCAACCTTGCGGTGCTG	TCGTCGCGTGATTTCCAT
CsFLN2	TGAAGGAATCCCAAGTCATGT	GGTTGAGGAATGGGCAGTAG
CsEF1α	CGCTCTTCTTGCTTTCACCCTT	TACCTTGCCTTGGAGTATTTGG
